# Supplementary material for: Genomic Insights Into the Mycobacterium kansasii Complex: An Update
Source: Front Microbiol. 2020 Jan 15;10:2918. doi: 10.3389/fmicb.2019.02918 (PMC6974680; doi:10.3389/fmicb.2019.02918)
Supplement: Supplementary Data Sheet 2 — Distribution of region of difference 2-14 (RD2-14) genes among M. kansasii strains and other mycobacterial outgroup species. [file Data_Sheet_2.xlsx]

## Sheet: Arkusz1
Supplementary Excel 1. Distribution of region of difference 2-14 (RD2-14) genes among M. kansasii strains and other mycobacterial outgroup species.
No.	Species/genotype	ID	Strain no.*	LOCUS
				RD1									RD2											RD3												RD4												RD5
No.				Rv3879c	Rv3876	Rv3878	Rv3877	Rv3873	Rv3871	Rv3874	Rv3875	Rv3872	RV1984a	Rv1983	Rv1982	Rv1982c	Rv1988	Rv1985c	Rv1986	Rv1987	Rv1981c	Rv1980c	Rv1984c	Rv1574	Rv1576c	Rv1583c	Rv1575	Rv1581c	Rv1585c	Rv1573	Rv1582c	Rv1578c	Rv1584c	Rv1577c	Rv1586c	Rv1505c	Rv1507c	Rv1514c	Rv1506c	Rv1515c	Rv1508A	Rv1516c	Rv1509	Rv1513	Rv1510	Rv1511	Rv1512	Rv2346c	Rv2347c
1	M. kansasii I	5MK	NLA001000521D*	-	+	-	+	+	+	+	+	+	-	-	-	-	-	-	-	+	+	+	+	-	-	-	-	-	-	-	-	-	-	+	+	-	-	-	-	-	-	-	-	-	+	+	+	+	+
2	M. kansasii I	6MK	ATCC25221D*	+	+	-	+	+	+	+	+	+	-	-	-	-	-	-	-	+	+	+	+	-	-	-	-	-	-	-	-	-	-	+	+	-	-	-	-	-	-	-	-	-	+	+	+	+	+
3	M. kansasii I	1MK	NLA001000927D*	-	+	-	+	+	+	+	+	+	-	-	-	-	-	-	-	+	+	+	+	-	-	-	-	-	-	-	-	-	-	+	+	-	-	-	-	-	-	-	-	-	+	+	+	+	+
4	M. kansasii I	4MK	NLA001000449D*	-	+	-	+	+	+	+	+	+	-	-	-	-	-	-	-	+	+	+	+	-	-	-	-	-	-	-	-	-	-	+	+	-	-	-	-	-	-	-	-	-	+	+	+	+	+
5	M. kansasii I	10MK	6200D*	-	+	-	+	+	+	+	+	+	-	-	-	-	-	-	-	+	+	+	+	-	-	-	-	-	-	-	-	-	-	+	+	-	-	-	-	-	-	-	-	-	+	+	+	+	+
6	M. kansasii I	9MK	7728D*	+	+	-	+	+	+	+	+	+	-	+	-	-	-	-	-	+	+	+	+	-	-	-	-	-	-	-	-	-	-	+	+	-	-	-	-	-	-	-	-	-	+	+	+	+	+
7	M. kansasii I	11MK	7744D*	-	+	-	+	+	+	+	+	+	-	-	-	-	-	-	-	+	+	+	+	-	-	-	-	-	-	-	-	-	-	+	+	-	-	-	-	-	-	-	-	-	+	+	+	+	+
8	M. kansasii I	5JD	1010001495E*	-	+	-	+	+	+	+	+	+	-	-	-	-	-	-	-	+	+	+	+	-	-	-	-	-	-	-	-	-	-	+	+	-	-	-	-	-	-	-	-	-	+	+	+	+	+
9	M. kansasii I	K4	K4D*	+	+	-	+	+	+	+	+	+	-	-	-	-	-	-	-	+	+	+	+	-	-	-	-	-	-	-	-	-	-	+	+	-	-	-	-	-	-	-	-	-	+	+	+	+	+
10	M. kansasii I	K14	K14D*	+	+	-	+	+	+	+	+	+	-	-	-	-	-	-	-	+	+	+	+	-	-	-	-	-	-	-	-	-	-	+	+	-	-	-	-	-	-	-	-	-	+	+	+	+	+
11	M. kansasii I	K19	K19N*	+	+	-	+	+	+	+	+	+	-	-	-	-	-	-	-	+	+	+	+	-	-	-	-	-	-	-	-	-	-	+	+	-	-	-	-	-	-	-	-	-	+	+	+	+	+
12	M. kansasii I	-	ATCC12478D	-	+	-	+	+	+	+	+	+	-	-	-	-	-	-	-	+	+	+	+	-	-	-	-	-	-	-	-	-	-	+	+	-	-	-	-	-	-	-	-	-	+	+	+	+	+
13	M. kansasii I	-	824U	-	+	-	+	+	+	+	+	+	-	-	-	-	-	-	-	+	+	+	+	-	-	-	-	-	-	-	-	-	-	+	+	-	-	-	-	-	-	-	-	-	+	+	+	+	+
14	M. kansasii I	-	BR3657D	-	+	-	+	+	+	+	+	+	+	-	-	-	-	-	-	+	+	+	-	-	-	-	-	-	-	-	-	-	-	-	-	-	-	-	-	-	-	-	-	-	+	+	+	+	+
15	M. kansasii I	-	BR6849D	-	+	-	+	+	+	+	+	+	-	-	-	-	-	-	-	+	+	+	+	-	-	-	-	-	-	-	-	-	-	+	+	-	-	-	-	-	-	-	-	-	+	+	+	+	+
16	M. kansasii I	-	SMC1E	-	+	-	+	+	+	+	+	+	-	-	-	-	-	-	-	+	+	+	+	-	-	-	-	-	-	-	-	-	-	+	+	-	-	-	-	-	-	-	-	-	+	+	+	+	+
17	M. kansasii I	-	BR8837D	-	+	-	+	+	+	+	+	+	-	-	-	-	-	-	-	+	+	+	-	-	-	-	-	-	-	-	-	-	-	+	-	-	-	-	-	-	-	-	-	-	+	+	+	+	+
18	M. kansasii I	-	BR6498D	+	+	-	+	+	+	+	+	+	-	-	-	-	-	-	-	+	+	+	-	-	-	-	-	-	-	-	-	-	-	+	+	-	-	-	-	-	-	-	-	-	+	+	+	+	+
19	M. kansasii I	-	11_3813R	-	+	-	+	+	+	+	+	-	-	-	-	-	-	-	-	+	+	+	+	-	-	-	-	-	-	-	-	-	-	+	+	-	-	-	-	-	-	-	-	-	+	+	+	+	+
20	M. kansasii I	-	BR6884D	+	+	-	+	+	+	+	+	+	-	-	-	-	-	-	-	+	+	+	+	-	-	-	-	-	-	-	-	-	-	+	+	-	-	-	-	-	-	-	-	-	+	+	+	+	+
21	M. kansasii I	-	BR10742D	+	+	-	+	+	+	+	+	+	-	-	-	-	-	-	-	+	+	+	+	-	-	-	-	-	-	-	-	-	-	+	+	-	-	-	-	-	-	-	-	-	+	+	+	+	+
22	M. kansasii I	-	BR1580D	+	+	-	+	+	+	+	+	+	+	-	-	-	-	-	-	+	+	+	+	-	-	-	-	-	-	-	-	-	-	-	-	-	-	-	-	-	-	-	-	-	+	+	+	+	+
23	M. kansasii I	-	BR4404D	+	+	-	+	+	+	+	+	+	+	-	-	-	-	-	-	+	-	+	-	-	-	-	-	-	-	-	-	-	-	-	-	-	-	-	-	-	-	-	-	-	+	+	+	+	+
24	M. kansasii I	-	BR8839D	+	+	-	+	+	+	+	+	+	-	-	-	-	-	-	-	+	+	+	+	-	-	-	-	-	-	-	-	-	-	+	-	-	-	-	-	-	-	-	-	-	+	+	+	+	+
25	M. kansasii I	-	662U	+	+	-	+	+	+	+	+	+	-	-	-	-	-	-	-	+	+	+	+	-	-	-	-	-	-	-	-	-	-	+	+	-	-	-	-	-	-	-	-	-	+	+	+	+	+
26	M. kansasii I	-	BR7287D	+	+	-	+	+	+	+	+	+	-	-	-	-	-	-	-	+	+	+	-	-	-	-	-	-	-	-	-	-	-	+	+	-	-	-	-	-	-	-	-	-	+	+	+	+	+
27	M. kansasii I	-	BR10953D	+	+	-	+	+	+	+	+	+	-	-	-	-	-	-	-	+	+	+	-	-	-	-	-	-	-	-	-	-	-	+	+	-	-	-	-	-	-	-	-	-	+	+	+	+	+
28	M. kansasii I	-	BR8835D	+	+	-	+	+	+	+	+	+	-	-	-	-	-	-	-	+	+	+	+	-	-	-	-	-	-	-	-	-	-	+	-	-	-	-	-	-	-	-	-	-	+	+	+	+	+
29	M. kansasii I	-	11_3469R	+	+	-	+	+	+	+	+	+	-	+	-	-	-	-	-	+	+	+	+	-	-	-	-	-	-	-	-	-	-	+	+	-	-	-	-	-	-	-	-	-	+	+	+	+	+
30	M. kansasii I	-	MK40U	+	+	-	+	+	+	+	+	+	-	-	-	-	-	-	-	+	+	+	+	-	-	-	-	-	-	-	-	-	-	+	+	-	-	-	-	-	-	-	-	-	+	+	+	+	+
31	M. kansasii I	-	MK7U	+	+	-	+	+	+	+	+	+	-	-	-	-	-	-	-	+	+	+	+	-	-	-	-	-	-	-	-	-	-	+	+	-	-	-	-	-	-	-	-	-	+	+	+	+	+
32	M. kansasii II	12MK	2193N*	-	-	-	+	+	+	+	+	+	-	-	-	-	-	-	-	+	+	+	+	-	-	-	-	-	-	-	-	-	-	+	-	-	-	-	-	-	-	-	-	-	+	+	+	+	+
33	M. kansasii II	3MK	NLA001001128N*	-	-	-	+	+	+	+	+	+	-	-	-	-	-	-	-	+	+	+	+	-	-	-	-	-	-	-	-	-	-	+	-	-	-	-	-	-	-	-	-	-	+	+	+	+	+
34	M. kansasii II	7MK	B11073207N*	-	-	-	+	+	+	+	+	+	-	-	-	-	-	-	-	-	+	+	+	-	-	-	-	-	-	-	-	-	-	-	-	-	-	-	-	-	-	-	-	-	+	+	+	+	+
35	M. kansasii II	8MK	B11063838N*	+	-	-	+	+	+	+	+	+	-	-	-	-	-	-	-	+	+	+	+	-	-	-	-	-	-	-	-	-	-	+	-	-	-	-	-	-	-	-	-	-	+	+	+	+	+
36	M. kansasii II	3B/6JD	1010001469E*	-	-	-	+	+	+	+	+	+	-	-	-	-	-	-	-	+	+	+	+	-	-	-	-	-	-	-	-	-	-	+	-	-	-	-	-	-	-	-	-	-	+	+	+	+	+
37	M. kansasii II	H47	H47D*	-	-	-	+	+	+	+	+	+	-	-	-	-	-	-	-	-	+	+	+	-	-	-	-	-	-	-	-	-	-	-	-	-	-	-	-	-	-	-	-	-	+	+	+	+	+
38	M. kansasii II	H48	H48N*	-	-	-	+	+	+	+	+	+	-	-	-	-	-	-	-	-	+	+	+	-	-	-	-	-	-	-	-	-	-	-	-	-	-	-	-	-	-	-	-	-	+	+	+	+	+
39	M. persicum	-	AFPC-000227D	-	-	-	+	+	+	+	+	+	-	-	-	-	-	-	-	+	+	+	+	-	-	-	-	-	-	-	-	-	-	+	-	-	-	-	-	-	-	-	-	-	+	+	+	+	+
40	M. persicum	-	MK15U	-	-	-	+	+	+	+	+	+	-	-	-	-	-	-	-	+	+	+	+	-	-	-	-	-	-	-	-	-	-	+	-	-	-	-	-	-	-	-	-	-	+	+	+	+	+
41	M. persicum	-	MK4U	-	-	-	+	+	+	+	+	+	-	-	-	-	-	-	-	+	+	+	+	-	-	-	-	-	-	-	-	-	-	+	-	-	-	-	-	-	-	-	-	-	+	+	+	+	+
42	M. persicum	-	MK42U	-	-	-	+	+	+	+	+	+	-	-	-	-	-	-	-	-	+	+	+	-	-	-	-	-	-	-	-	-	-	+	-	-	-	-	-	-	-	-	-	-	+	+	+	+	+
43	M. kansasii III	14/15	14/15N*	+	+	-	+	+	+	+	+	+	+	-	-	-	-	-	-	+	+	+	+	-	-	-	-	-	-	-	-	-	-	-	-	-	-	-	-	-	-	-	-	-	+	+	+	+	+
44	M. kansasii III	174/15	174/15D*	-	+	-	+	+	+	+	+	+	+	-	-	-	-	-	-	+	+	+	+	-	-	-	-	-	-	-	-	-	-	-	-	-	-	-	-	-	-	-	-	-	+	+	+	+	+
45	M. kansasii III	3JD	1010001468E*	+	+	-	+	+	+	+	+	+	+	-	-	-	-	-	-	+	+	+	+	-	-	-	-	-	-	-	-	-	-	-	-	-	-	-	-	-	-	-	-	-	+	+	+	+	+
46	M. kansasii III	-	732U	+	+	-	+	+	+	+	+	+	+	-	-	-	-	-	-	+	+	+	+	-	-	-	-	-	-	-	-	-	-	-	-	-	-	-	-	-	-	-	-	-	+	+	+	+	+
47	M. pseudokansasi	-	MK142D	-	+	-	+	+	+	+	+	+	+	-	-	-	-	-	-	+	+	+	+	-	-	-	-	-	-	-	-	-	-	-	-	-	-	-	-	-	-	-	-	-	+	+	+	+	+
48	M. pseudokansasi	-	MK21U	-	+	-	+	+	+	+	+	+	+	-	-	-	-	-	-	+	+	+	+	-	-	-	-	-	-	-	-	-	-	-	-	-	-	-	-	-	-	-	-	-	+	+	+	+	+
49	M. pseudokansasi	-	MK35U	+	+	-	+	+	+	+	+	+	+	-	-	-	-	-	-	+	+	+	+	-	-	-	-	-	-	-	-	-	-	-	-	-	-	-	-	-	-	-	-	-	+	+	+	+	+
50	M. kansasii IV	2JD	1010001458E*	+	+	-	+	+	+	+	+	+	-	-	-	-	-	-	-	+	+	-	+	-	-	-	-	-	-	-	-	-	-	-	-	-	-	-	-	-	-	-	-	-	+	+	+	+	+
51	M. kansasii IV	241/15	241/15N*	-	+	-	+	+	+	+	+	+	-	-	-	-	-	-	-	+	+	-	+	-	-	-	-	-	-	-	-	-	-	-	-	-	-	-	-	-	-	-	-	-	+	+	+	+	+
52	M. kansasii V	1JD	1010001454E*	-	+	-	+	+	+	+	+	+	-	-	+	-	-	-	-	+	+	+	+	-	-	-	-	-	-	-	-	-	-	-	-	-	-	-	-	-	-	-	-	-	+	+	+	+	+
53	M. kansasii V	4JD	1010001493E*	-	+	-	+	+	+	+	+	+	+	-	+	-	-	-	-	+	-	+	+	-	-	-	-	-	-	-	-	-	-	-	-	-	-	-	-	-	-	-	-	-	+	+	+	+	+
54	M. kansasii V	49/11	49/11N*	-	+	-	+	+	+	+	+	+	-	-	-	-	-	-	-	+	+	+	+	-	-	-	-	-	-	-	-	-	-	-	-	-	-	-	-	-	-	-	-	-	+	+	+	+	+
55	M. innocense	-	MK13U	-	+	-	+	+	+	+	+	+	-	-	+	-	-	-	-	+	+	+	+	-	-	-	-	-	-	-	-	-	-	-	-	-	-	-	-	-	-	-	-	-	+	+	+	+	+
56	M. kansasii VI	2MK	NLA001001166N*	-	-	-	+	+	+	+	+	+	+	-	-	-	-	-	-	+	+	+	+	-	-	-	-	-	-	-	-	-	-	-	-	-	-	-	-	-	-	-	-	-	+	+	+	+	+
57	M. attenuatum	-	MK41N	-	-	-	+	+	+	+	+	+	+	-	-	-	-	-	-	+	+	+	+	-	-	-	-	-	-	-	-	-	-	-	-	-	-	-	-	-	-	-	-	-	+	+	+	+	+
58	M. attenuatum	-	MK136U	-	-	-	+	+	+	+	+	+	+	-	-	-	-	-	-	+	-	+	+	-	-	-	-	-	-	-	-	-	-	-	-	-	-	-	-	-	-	-	-	-	+	+	+	+	+
59	M. attenuatum	-	MK191U	+	-	-	+	+	+	+	+	+	+	-	-	-	-	-	-	+	-	+	+	-	-	-	-	-	-	-	-	-	-	-	-	-	-	-	-	-	-	-	-	-	+	+	+	+	+
60	M. tuberculosis	-	Beijing-like	+	+	-	+	+	+	+	+	+	+	+	+	+	+	+	+	-	+	+	+	-	+	+	-	-	-	-	-	-	-	+	-	+	+	+	+	+	+	+	+	+	+	+	+	+	+
61	M. africanum	-	GM041182	+	+	+	+	+	+	+	+	+	+	+	+	+	+	+	+	-	+	+	+	-	-	-	-	-	-	-	-	-	-	-	-	+	+	+	+	+	+	+	+	+	+	+	+	+	+
62	M. bovis	-	09_1191	+	+	-	+	+	+	+	+	+	+	+	+	+	+	+	+	-	+	+	+	-	+	+	+	+	+	+	+	+	+	+	+	+	-	-	-	-	-	-	-	-	+	-	-	+	+
63	M. caprae	-	Allgaeu	+	+	+	+	+	+	+	+	+	+	+	+	+	+	+	+	-	+	+	+	-	-	-	-	-	-	-	-	-	-	-	-	+	+	+	+	+	+	+	+	+	+	+	+	+	+
64	M. microti	-	12	+	+	+	+	-	-	-	-	-	+	+	+	+	+	+	+	-	+	+	+	-	+	+	-	-	-	-	-	-	-	+	-	+	+	+	+	+	+	+	+	+	+	+	+	+	+
65	M. conspicuum		DSM44136	no data									no data											no data												no data												no data
66	M. gastrii	-	DSM43505	-	+	-	+	+	+	+	+	+	+	-	-	+	-	-	-	+	+	+	+	-	-	-	-	-	-	-	-	-	-	-	-	-	-	-	-	-	-	-	-	-	+	+	+	+	+
67	M. marinum	-	E11	-	+	-	+	+	+	+	+	-	+	+	-	-	-	-	-	-	+	-	+	-	-	-	-	-	-	-	-	-	-	-	-	+	+	-	-	-	-	-	-	-	+	-	-	+	+
68	M. riyadhense	-	DSM45176	-	-	-	+	+	+	+	+	+	+	-	-	-	-	-	-	+	+	+	+	-	-	-	-	-	-	-	-	-	-	+	-	+	+	-	-	-	-	-	+	+	+	+	+	+	+
69	M. szulgai	-	DSM44166	+	-	-	+	+	+	+	+	-	-	-	-	-	-	-	-	-	+	-	+	-	-	-	-	-	-	-	-	-	-	-	-	-	-	-	-	-	-	-	-	+	-	+	+	+	+
* The presence of a given gene was marked with a ‘+’ and highlighted in grey; the superscript letters refer to isolation source: D – clinical strains implicated in NTM disease; N – clinical strains not implicated in NTM disease; R – clinical strain from the rhesus macaque (Macaca mulatta); U – clinical strains with unknown relation to NTM disease; E – environmental strains. Strains whose genomes …
[truncated: 68 more columns]
